# Supplementary material for: Numerical Simulation and Optimization of Drug-Coated Balloon Inflation for Vascular Stenosis
Source: Bioengineering (Basel). 2026 Mar 5;13(3):301. doi: 10.3390/bioengineering13030301 (PMC13023489; doi:10.3390/bioengineering13030301)
Supplement: Supplementary file 1 [file bioengineering-13-00301-s001.zip]

Archive with 1 entries (1 files):
- bioengineering-4122441-supplementary.pdf
